# Supplementary material for: Responses of the native species Sparganium angustifolium and the invasive species Egeria densa to warming and interspecific competition
Source: PLoS One. 2018 Jun 20;13(6):e0199478. doi: 10.1371/journal.pone.0199478 (PMC6010248; doi:10.1371/journal.pone.0199478)
Supplement: S1 File — This files contains all data used for this manuscript. (XLSX) [file pone.0199478.s001.xlsx]

## Sheet: 1
					S. angustifolium(no competitor control)
	Genet height	Genet root length	Stolon length	Ramet height	Ramet root length	Ramet number	Genet aboveground biomass	Genet belowground biomass	Ramet aboveground biomass	Ramet belowground biomass	Stolon biomass	Total biomass (Genet+ Ramet)	Total belowground biomass (Genet+ Ramet)	Total aboveground biomass (Genet+ Ramet)	Total genet biomass	Total ramet biomass
No-warming	93	32.8	13.1684	65.9	24.3	12	2.24	0.61	1.93	1.38	1.48	7.64	3.47	4.17	2.85	4.79
No-warming	100	22.56	15.3274	59.6533	19.3542	15	2.25	0.79	2.05	1.65	1.32	8.06	3.76	4.3	3.04	5.02
No-warming	96	26.34	12.5641	63.2257	22.6512	14	2.19	0.49	1.87	1.42	1.51	7.48	3.42	4.06	2.68	4.8
No-warming	107	19.3655	9.7822	63.2547	20.0764	20	2.41	0.95	2.17	1.88	1.96	9.37	4.79	4.58	3.36	6.01
No-warming	98	20.6533	11.3277	69.7726	25.6	11	1.95	0.56	1.64	0.97	1.33	6.45	2.86	3.59	2.51	3.94
No-warming	95	29.5	12.1066	71.3277	23.5	19	2.21	0.95	2.23	1.45	1.44	8.28	3.84	4.44	3.16	5.12
No-warming	105	18.45	10.9522	60.2145	18.5122	17	2.5	0.8	2.34	1.65	1.75	9.04	4.2	4.84	3.3	5.74
No-warming	90	17.3566	9.7444	64.5732	21.7554	11	1.89	0.61	1.62	0.87	1.25	6.24	2.73	3.51	2.5	3.74
Warming	92.5	17.6	16.5674	71.5772	13.0166	21	1.79	0.65	5.52	2.2	1.95	12.11	4.8	7.31	2.44	9.67
Warming	100	15.32	13.6954	85.3245	11.0432	25	2.75	0.42	6.17	2.71	2.03	14.08	5.16	8.92	3.17	10.91
Warming	113	12.3766	10.3954	84.3742	19.3677	18	2.6	0.49	4.98	2.54	1.85	12.46	4.88	7.58	3.09	9.37
Warming	110	13.7611	9.5432	76.7832	18.3701	30	3.1	1.45	7.26	3.39	2.56	17.76	7.4	10.36	4.55	13.21
Warming	91	18.5444	17.2031	83.1469	12.5122	18	1.88	0.63	4.76	2.13	1.83	11.23	4.59	6.64	2.51	8.72
Warming	99	16.3785	11.2893	80.3527	12.3	16	1.9	0.64	5.07	2.93	1.55	12.09	5.12	6.97	2.54	9.55
Warming	107	15.55	12.3799	89.6432	17.6907	27	2.27	1.32	6.34	3.31	2.48	15.72	7.11	8.61	3.59	12.13
Warming	95	17.86	18.3255	78.4577	13.5	16	1.7	0.53	4.21	1.95	1.79	10.18	4.27	5.91	2.23	7.95

## Sheet: 2
					S. angustifolium( competitor control)
	Genet height	Genet root length	Stolon length	Ramet height	Ramet root length	Ramet number	Genet aboveground biomass	Genet belowground biomass	Ramet aboveground biomass	Ramet belowground biomass	Stolon biomass	Total biomass (Genet+ Ramet)	Total belowground biomass (Genet+ Ramet)	Total aboveground biomass (Genet+ Ramet)	Total genet biomass	Total ramet biomass
No-warming	96	16.7	9.4269	55.2454	8.83	11	2.12	0.29	1.68	0.28	1.12	5.49	1.69	3.8	2.41	3.08
No-warming	93	32.8	13.1684	65.9	24.3	5	2.24	0.61	1.93	1.08	1.08	6.94	2.77	4.17	2.85	4.09
No-warming	107.5	17.2	15.0944	64.9545	12.25	10	0.84	0.28	2.98	0.94	1.29	6.33	2.51	3.82	1.12	5.21
No-warming	108.2	26	13.4782	75.9571	11.4571	6	1.7	0.2	1.39	0.41	0.61	4.31	1.22	3.09	1.9	2.41
No-warming	90	19.6	11.6532	66.3726	10.6352	10	1.97	0.51	1.52	0.25	0.71	4.96	1.47	3.49	2.48	2.48
No-warming	99	21	12.7366	66.3766	9.8632	9	2.01	0.19	1.93	0.56	1.25	5.94	2	3.94	2.2	3.74
No-warming	104	18.5	14.6654	59.8342	9.1365	14	1.85	0.3	2.13	1.12	1.68	7.08	3.1	3.98	2.15	4.93
No-warming	110	19	10.8431	64.5421	11.2138	15	2.23	0.72	1.78	1.42	1.05	7.2	3.19	4.01	2.95	4.25
Warming	92.5	17.6	16.5674	71.5772	13.0166	21	1.79	0.65	5.52	2.2	1.25	11.41	4.1	7.31	2.44	8.97
Warming	97	24	10.5632	78.5232	10.5541	17	1.57	0.32	2.96	2.32	2.17	9.34	4.81	4.53	1.89	7.45
Warming	103	18	13.7524	80.4512	9.36	19	2.17	0.31	4.23	2.78	2.41	11.9	5.5	6.4	2.48	9.42
Warming	107	11	9.5638	72.3122	10.5647	13	1.89	0.46	2.13	2.12	1.45	8.05	4.03	4.02	2.35	5.7
Warming	96	15.3	11.3824	78.5439	13.2066	25	2.17	0.93	6.27	2.34	2.06	13.77	5.33	8.44	3.1	10.67
Warming	103	12	13.5066	69.4523	11.7066	22	1.93	0.81	5.6	2.37	2.01	12.72	5.19	7.53	2.74	9.98
Warming	98.6	17	11.3654	71.3264	15.34	11	1.85	0.3	4.94	2.54	2.61	12.24	5.45	6.79	2.15	10.09
Warming	109	16.5	10.2677	79.3524	12.5678	24	2.06	0.29	4.76	2.61	2.14	11.86	5.04	6.82	2.35	9.51

## Sheet: 3
					E. densa(no competitor control)
	Plant height	Root length(cm)	Leaf biomass(g)	Stem biomass(g)	Root biomass(g)	Total biomass(g)	Total aboveground biomass(g)	Ramet number
No-warming	29.54	22.1367	1.44	0.79	0.28	2.51	2.23	26
No-warming	30.5842	19.5677	1.79	1.21	0.61	3.61	3	22
No-warming	19.3577	13.5672	0.98	0.57	0.27	1.82	1.55	23
No-warming	30.3202	21.6513	2.1	1.83	0.4	4.33	3.93	19
No-warming	29.51	25.8533	2.87	2.1	0.7	5.67	4.97	28
No-warming	22.7036	29.5664	2.65	1.5	0.56	4.71	4.15	31
No-warming	31.7	10.1036	2.9	1.98	0.65	5.53	4.88	16
No-warming	25.7066	20.3066	1.8	1.35	0.55	3.7	3.15	17
Warming	32.8675	32.45	2.74	1.16	0.47	4.37	3.9	41
Warming	43.2076	29.3641	3.12	2.23	0.9	6.25	5.35	39
Warming	30.5133	21.6788	3.35	2.4	1	6.75	5.75	42
Warming	29.1567	35.4722	4.23	2.57	1.62	8.42	6.8	38
Warming	36.3351	30.54	6.57	3.46	1.12	11.15	10.03	37
Warming	31.7655	29.5722	6.95	3.57	1.23	11.75	10.52	40
Warming	38.4563	28.5688	8.49	4.1	0.98	13.57	12.59	30
Warming	32.5533	37.54	6.73	3.61	0.95	11.29	10.34	29

## Sheet: 4
					E. densa(competitor control)
	Plant height	Root length(cm)	Leaf biomass(g)	Stem biomass(g)	Root biomass(g)	Total biomass(g)	Total aboveground biomass(g)	Ramet number
No-warming	11.9429	17.5833	0.79	0.34	0.13	1.26	1.13	21
No-warming	7.7363	5.1	0.44	0.16	0.01	0.61	0.6	11
No-warming	11.96	23.25	0.73	0.32	0.26	1.31	1.05	20
No-warming	18.3627	15.4632	1.25	0.56	0.25	2.06	1.81	19
No-warming	9.3677	16.3724	0.65	0.21	0.19	1.05	0.86	16
No-warming	15.32	8.7696	0.35	0.2	0.33	0.88	0.55	18
No-warming	20.3574	14.5632	0.94	0.65	0.22	1.81	1.59	22
No-warming	10.6577	12.7633	1.12	0.57	0.29	1.98	1.69	16
Warming	29.73	20.1833	0.36	0.24	0.11	0.71	0.6	21
Warming	22.8675	32.45	2.74	1.16	0.47	4.37	3.9	40
Warming	22.9923	30.1333	1.5	0.85	0.39	2.74	2.35	20
Warming	37.6574	29.4721	2.83	1.05	0.65	4.53	3.88	33
Warming	26.3724	31.4566	1.98	0.95	0.44	3.37	2.93	35
Warming	31.6703	25.4577	2.12	1.05	0.45	3.62	3.17	29
Warming	26.27	27.5562	2.65	1.06	0.51	4.22	3.71	28
Warming	29.1066	23.5728	1.82	1.13	0.58	3.53	2.95	27

## Sheet: 5
					ACI, RCI and RII
S. angustifolium		No competitor control	competitor control	ACI	RCI	B0+BW	RII		E. densa		No competitor control	competitor control	ACI	RCI	B0+BW	RII
	No-warming	7.64	5.49	1.60875	0.210569	13.6713	0.117674			No-warming	2.51	1.26	1.14	0.454183	3.88	0.293814
	No-warming	8.06	6.94	2.02875	0.251706	14.0913	0.143972			No-warming	3.61	0.61	2.24	0.620499	4.98	0.449799
	No-warming	7.48	6.33	1.44875	0.193683	13.5113	0.107225			No-warming	1.82	1.31	0.45	0.247253	3.19	0.141066
	No-warming	9.37	4.31	3.33875	0.356323	15.4013	0.216784			No-warming	4.33	2.06	2.96	0.683603	5.7	0.519298
	No-warming	6.45	4.96	0.41875	0.0649225	12.4812	0.0335503			No-warming	5.67	1.05	4.3	0.758377	7.04	0.610795
	No-warming	8.28	5.94	2.24875	0.271588	14.3113	0.157132			No-warming	4.71	0.88	3.34	0.70913	6.08	0.549342
	No-warming	9.04	7.08	3.00875	0.332826	15.0712	0.199635			No-warming	5.53	1.81	4.16	0.75226	6.9	0.602899
	No-warming	6.24	7.2	0.20875	0.0334535	12.2713	0.0170113			No-warming	3.7	1.98	2.33	0.62973	5.07	0.459566
	Mean value		6.03125							Mean value		1.37
	Warming	12.11	11.41	0.69875	0.0577002	23.5212	0.0297072			Warming	4.37	0.71	0.98375	0.225114	7.75625	0.126833
	Warming	14.08	9.34	2.66875	0.189542	25.4913	0.104693			Warming	6.25	4.37	2.86375	0.4582	9.63625	0.297185
	Warming	12.46	11.9	1.04875	0.0841693	23.8712	0.0439336			Warming	6.75	2.74	3.36375	0.498333	10.1363	0.331853
	Warming	17.76	8.05	6.34875	0.357475	29.1712	0.217637			Warming	8.42	4.53	5.03375	0.597833	11.8063	0.426363
	Warming	11.23	13.77	-0.18125	-0.0161398	22.6412	-0.0080053			Warming	11.15	3.37	7.76375	0.6963	14.5363	0.534096
	Warming	12.09	12.72	0.67875	0.0561414	23.5012	0.0288814			Warming	11.75	3.62	8.36375	0.711809	15.1363	0.552564
	Warming	15.72	12.24	4.30875	0.274094	27.1313	0.158811			Warming	13.57	4.22	10.1837	0.750461	16.9563	0.60059
	Warming	10.18	11.86	-1.23125	-0.120948	21.5912	-0.0570254			Warming	11.29	3.53	7.90375	0.700066	14.6762	0.53854
	Mean value		11.4112							Mean value		3.38625

## Sheet: 6
					Physical and chemical factor of water and microclimate
Warming								No-warming
Dissolved oxygen(mg/L)	Salinity	pH	Total phosphorus(mg/L)	Total nitrogen(mg/L)	NH3-N(mg/L)	Photosynthetically active radiation(μmol.m-2.s-1)		Dissolved oxygen(mg/L)	Salinity	pH	Total phosphorus(mg/L)	Total nitrogen(mg/L)	NH3-N(mg/L)	Photosynthetically active radiation(μmol.m-2.s-1)
8.26	0.1	8.56	0.11	0.88	0.01	1150		8.22	0.08	8.84	0.09	0.93	0.05	1145
7.69	0.09	8.51	0.15	0.79	0.02	1172		14.99	0.09	9.15	0.1	0.87	0.08	1182
7.92	0.08	8.48	0.1	0.88	0.02	1030		9.44	0.08	9.86	0.11	0.75	0.04	1022
8.81	0.09	8.33	0.11	0.75	0.01	1040		7.26	0.1	8.7	0.19	0.8	0.03	1023
7.58	0.1	8.48	0.12	0.65	0.03	1102		8.3	0.07	8.54	0.16	0.95	0.04	1089
7.91	0.1	8.33	0.13	0.63	0.05	1186		8.69	0.08	8.49	0.12	0.62	0.05	1190
8.81	0.09	8.55	0.12	0.72	0.05	1054		7.26	0.09	8.3	0.18	0.91	0.06	1055
7.58	0.1	8.54	0.19	0.9	0.08	1008		8.3	0.09	8.84	0.18	0.88	0.08	1008
7.2	0.1	8.56	0.18	0.9	0.08	978		8.69	0.09	9.15	0.17	0.86	0.08	1010
7.69	0.1	8.51	0.17	0.88	0.06	1016		8.22	0.08	9.86	0.17	0.85	0.05	1016
7.92	0.09	8.58	0.15	0.82	0.04	1074		14.99	0.1	8.7	0.16	0.94	0.05	1089
8.26	0.1	8.89	0.16	0.75	0.07	1130		9.44	0.07	8.54	0.15	0.88	0.06	1054
7.91	0.1	8.58	0.11	0.79	0.08	1164		9.48	0.08	8.49	0.16	0.89	0.08	1188
7.2	0.1	8.89	0.12	0.77	0.08	1050		9.49	0.09	8.3	0.19	0.91	0.09	1098

## Sheet: 7
					RS and RGR
		R/S(S. angustifolium）	R/S（E. densa）	RGR（S. angustifolium）	RGR（E. densa）
No-warming	Competitior control	0.444737	0.115044	0.0589934	0.0443455
No-warming	Competitior control	0.664269	0.0166667	0.0627136	0.032831
No-warming	Competitior control	0.657068	0.247619	0.0612532	0.0449632
No-warming	Competitior control	0.394822	0.138122	0.0551522	0.0521485
No-warming	Competitior control	0.421203	0.22093	0.0573819	0.0414515
No-warming	Competitior control	0.507614	0.6	0.0602439	0.0386479
No-warming	Competitior control	0.778894	0.138365	0.0630306	0.0500949
No-warming	Competitior control	0.795511	0.171598	0.0632974	0.0515198
No-warming	No competitior control	0.832134	0.111554	0.0642389	0.0534072
No-warming	No competitior control	0.874419	0.168975	0.0650884	0.0581153
No-warming	No competitior control	0.842365	0.148352	0.063903	0.0476334
No-warming	No competitior control	1.04585	0.0923788	0.0674788	0.0624015
No-warming	No competitior control	0.796657	0.123457	0.0615513	0.0661281
No-warming	No competitior control	0.864865	0.118896	0.0655158	0.063266
No-warming	No competitior control	0.867769	0.117541	0.0669097	0.0658381
No-warming	No competitior control	0.777778	0.148649	0.0610259	0.0588898
Warming	Competitior control	0.560876	0.183333	0.0706055	0.0352407
Warming	Competitior control	1.06181	0.120513	0.0674279	0.064086
Warming	Competitior control	0.859375	0.165957	0.0712729	0.0566763
Warming	Competitior control	1.00249	0.167526	0.0650687	0.0646567
Warming	Competitior control	0.631517	0.150171	0.0735896	0.0599613
Warming	Competitior control	0.689243	0.141956	0.0723306	0.0610972
Warming	Competitior control	0.802651	0.137466	0.07172	0.0635315
Warming	Competitior control	0.739003	0.19661	0.0712194	0.0606976
Warming	No competitior control	0.656635	0.107551	0.0715506	0.0622798
Warming	No competitior control	0.578475	0.144	0.073943	0.0672976
Warming	No competitior control	0.643799	0.148148	0.0720028	0.0684421
Warming	No competitior control	0.714286	0.192399	0.0776286	0.0711044
Warming	No competitior control	0.691265	0.100448	0.0703531	0.0772735
Warming	No competitior control	0.734577	0.104681	0.0715243	0.0780306
Warming	No competitior control	0.825784	0.0722181	0.0756919	0.0808818
Warming	No competitior control	0.722504	0.0841453	0.0687949	0.0777567
